# Supplementary material for: A comparison of mental arithmetic performance in time and frequency domains
Source: Front Psychol. 2022 Sep 2;13:921433. doi: 10.3389/fpsyg.2022.921433 (PMC9478896; doi:10.3389/fpsyg.2022.921433)
Supplement: Supplementary file 1 [file Table_1.csv]

	date	task	interval	correct	time	phase
1	2019-11-02	add	0	y	76	1
2	2019-11-02	sum	0	y	74	1
3	2019-11-02	add	0	y	86	1
4	2019-11-02	add	0	y	82	1
5	2019-11-02	sum	0	n	105	1
6	2019-11-02	add	0	y	94	1
7	2019-11-02	sum	0	y	91	1
8	2019-11-02	add	0	y	65	1
9	2019-11-02	sum	0	y	80	1
10	2019-11-02	add	0	y	71	1
11	2019-11-03	add	1	n	127	1
12	2019-11-03	add	1	y	87	1
13	2019-11-03	sum	1	n	94	1
14	2019-11-03	add	1	n	72	1
15	2019-11-03	sum	1	n	93	1
16	2019-11-03	add	1	n	78	1
17	2019-11-03	sum	1	n	85	1
18	2019-11-03	add	1	y	77	1
19	2019-11-03	sum	1	n	91	1
20	2019-11-03	add	1	y	77	1
21	2019-11-03	add	1	y	117	1
22	2019-11-03	add	1	y	84	1
23	2019-11-03	sum	1	n	81	1
24	2019-11-03	add	1	y	77	1
25	2019-11-03	sum	1	n	73	1
26	2019-11-03	add	1	y	80	1
27	2019-11-03	sum	1	n	85	1
28	2019-11-03	add	1	y	91	1
29	2019-11-03	sum	1	y	86	1
30	2019-11-03	add	1	y	77	1
31	2019-11-03	add	1	n	77	1
32	2019-11-03	add	1	n	77	1
33	2019-11-03	sum	1	n	103	1
34	2019-11-03	add	1	y	80	1
35	2019-11-03	sum	1	y	79	1
36	2019-11-03	add	1	n	76	1
37	2019-11-03	sum	1	n	102	1
38	2019-11-03	add	1	y	67	1
39	2019-11-03	sum	1	n	89	1
40	2019-11-03	add	1	y	69	1
41	2019-11-03	add	1	y	65	1
42	2019-11-03	add	1	n	83	1
43	2019-11-03	sum	1	y	94	1
44	2019-11-03	add	1	y	75	1
45	2019-11-03	sum	1	n	94	1
46	2019-11-03	add	1	n	86	1
47	2019-11-03	sum	1	y	89	1
48	2019-11-03	add	1	y	71	1
49	2019-11-03	sum	1	y	104	1
50	2019-11-03	add	1	n	79	1
51	2019-11-03	add	1	y	82	1
52	2019-11-03	add	1	n	74	1
53	2019-11-03	sum	1	y	100	1
54	2019-11-03	add	1	y	72	1
55	2019-11-03	sum	1	n	94	1
56	2019-11-03	add	1	n	75	1
57	2019-11-03	sum	1	y	80	1
58	2019-11-03	add	1	n	78	1
59	2019-11-03	sum	1	y	85	1
60	2019-11-03	add	1	n	73	1
61	2019-11-03	add	1	n	80	1
62	2019-11-03	add	1	y	80	1
63	2019-11-03	sum	1	n	91	1
64	2019-11-03	add	1	y	75	1
65	2019-11-03	sum	1	n	86	1
66	2019-11-03	add	1	y	74	1
67	2019-11-03	sum	1	y	108	1
68	2019-11-03	add	1	y	91	1
69	2019-11-03	sum	1	n	100	1
70	2019-11-03	add	1	y	80	1
71	2019-11-03	add	1	n	92	1
72	2019-11-03	add	1	n	94	1
73	2019-11-03	sum	1	y	85	1
74	2019-11-03	add	1	n	80	1
75	2019-11-03	sum	1	y	100	1
76	2019-11-03	add	1	y	84	1
77	2019-11-03	sum	1	y	84	1
78	2019-11-03	add	1	y	69	1
79	2019-11-03	sum	1	n	87	1
80	2019-11-03	add	1	y	87	1
81	2019-11-05	add	3	n	67	1
82	2019-11-05	add	3	y	76	1
83	2019-11-05	sum	3	n	71	1
84	2019-11-05	add	3	y	74	1
85	2019-11-05	sum	3	n	77	1
86	2019-11-05	add	3	n	77	1
87	2019-11-05	sum	3	y	82	1
88	2019-11-05	add	3	y	69	1
89	2019-11-05	sum	3	n	82	1
90	2019-11-05	add	3	y	75	1
91	2019-11-05	add	3	y	73	1
92	2019-11-05	add	3	y	67	1
93	2019-11-05	sum	3	n	76	1
94	2019-11-05	add	3	y	76	1
95	2019-11-05	sum	3	y	78	1
96	2019-11-05	add	3	n	73	1
97	2019-11-05	sum	3	y	89	1
98	2019-11-05	add	3	y	84	1
99	2019-11-05	sum	3	n	84	1
100	2019-11-05	add	3	y	64	1
101	2019-11-05	add	3	n	79	1
102	2019-11-05	add	3	n	79	1
103	2019-11-05	sum	3	n	78	1
104	2019-11-05	add	3	n	62	1
105	2019-11-05	sum	3	n	78	1
106	2019-11-05	add	3	y	74	1
107	2019-11-05	sum	3	y	79	1
108	2019-11-05	add	3	n	78	1
109	2019-11-05	sum	3	n	74	1
110	2019-11-05	add	3	n	74	1
111	2019-11-05	add	3	y	68	1
112	2019-11-05	add	3	y	71	1
113	2019-11-05	sum	3	n	77	1
114	2019-11-05	add	3	y	71	1
115	2019-11-05	sum	3	n	76	1
116	2019-11-05	add	3	n	94	1
117	2019-11-05	sum	3	y	79	1
118	2019-11-05	add	3	y	75	1
119	2019-11-05	sum	3	y	75	1
120	2019-11-05	add	3	y	71	1
121	2019-11-06	add	4	n	78	1
122	2019-11-06	add	4	y	68	1
123	2019-11-06	sum	4	n	75	1
124	2019-11-06	add	4	n	66	1
125	2019-11-06	sum	4	y	84	1
126	2019-11-06	add	4	n	75	1
127	2019-11-06	sum	4	n	79	1
128	2019-11-06	add	4	y	64	1
129	2019-11-06	sum	4	y	73	1
130	2019-11-06	add	4	y	80	1
131	2019-11-13	add	11	y	79	1
132	2019-11-13	add	11	y	84	1
133	2019-11-13	sum	11	y	84	1
134	2019-11-13	add	11	y	72	1
135	2019-11-13	sum	11	y	80	1
136	2019-11-13	add	11	y	67	1
137	2019-11-13	sum	11	n	79	1
138	2019-11-13	add	11	y	72	1
139	2019-11-13	sum	11	y	100	1
140	2019-11-13	add	11	y	66	1
141	2019-11-14	add	12	n	74	1
142	2019-11-14	add	12	y	74	1
143	2019-11-14	sum	12	n	100	1
144	2019-11-14	add	12	y	75	1
145	2019-11-14	sum	12	y	104	1
146	2019-11-14	add	12	y	66	1
147	2019-11-14	sum	12	y	82	1
148	2019-11-14	add	12	n	68	1
149	2019-11-14	sum	12	y	93	1
150	2019-11-14	add	12	y	67	1
151	2019-11-14	add	12	y	66	1
152	2019-11-14	add	12	y	72	1
153	2019-11-14	sum	12	y	78	1
154	2019-11-14	add	12	y	74	1
155	2019-11-14	sum	12	y	78	1
156	2019-11-14	add	12	y	71	1
157	2019-11-14	sum	12	y	73	1
158	2019-11-14	add	12	y	63	1
159	2019-11-14	sum	12	y	78	1
160	2019-11-14	add	12	y	62	1
161	2019-11-14	add	12	y	61	1
162	2019-11-14	add	12	y	69	1
163	2019-11-14	sum	12	y	66	1
164	2019-11-14	add	12	n	75	1
165	2019-11-14	sum	12	y	78	1
166	2019-11-14	add	12	y	65	1
167	2019-11-14	sum	12	n	83	1
168	2019-11-14	add	12	y	81	1
169	2019-11-14	sum	12	n	70	1
170	2019-11-14	add	12	y	62	1
171	2019-11-14	add	12	y	69	1
172	2019-11-14	add	12	n	105	1
173	2019-11-14	sum	12	y	105	1
174	2019-11-14	add	12	y	69	1
175	2019-11-14	sum	12	y	96	1
176	2019-11-14	add	12	y	67	1
177	2019-11-14	sum	12	y	92	1
178	2019-11-14	add	12	y	79	1
179	2019-11-14	sum	12	y	91	1
180	2019-11-14	add	12	y	72	1
181	2019-11-15	add	13	n	80	1
182	2019-11-15	add	13	n	79	1
183	2019-11-15	add	13	n	71	1
184	2019-11-15	sum	13	y	81	1
185	2019-11-15	add	13	y	79	1
186	2019-11-15	sum	13	n	87	1
187	2019-11-15	add	13	y	78	1
188	2019-11-15	sum	13	y	80	1
189	2019-11-15	add	13	y	84	1
190	2019-11-15	sum	13	y	74	1
191	2019-11-15	add	13	n	80	1
192	2019-11-15	add	13	y	68	1
193	2019-11-15	add	13	y	76	1
194	2019-11-15	sum	13	y	69	1
195	2019-11-15	add	13	y	74	1
196	2019-11-15	sum	13	y	86	1
197	2019-11-15	add	13	y	77	1
198	2019-11-15	add	13	y	74	1
199	2019-11-15	sum	13	y	74	1
200	2019-11-15	add	13	y	71	1
201	2019-11-16	add	14	n	75	1
202	2019-11-16	add	14	y	63	1
203	2019-11-16	sum	14	n	104	1
204	2019-11-16	add	14	y	79	1
205	2019-11-16	sum	14	n	77	1
206	2019-11-16	add	14	y	82	1
207	2019-11-16	sum	14	y	75	1
208	2019-11-16	add	14	y	66	1
209	2019-11-16	sum	14	n	83	1
210	2019-11-16	add	14	y	76	1
211	2019-11-16	add	14	y	78	1
212	2019-11-16	add	14	y	66	1
213	2019-11-16	sum	14	y	72	1
214	2019-11-16	add	14	y	77	1
215	2019-11-16	sum	14	y	78	1
216	2019-11-16	add	14	y	74	1
217	2019-11-16	sum	14	y	73	1
218	2019-11-16	add	14	y	63	1
219	2019-11-16	sum	14	y	99	1
220	2019-11-16	add	14	y	73	1
221	2019-11-17	add	15	n	66	1
222	2019-11-17	add	15	y	82	1
223	2019-11-17	sum	15	y	95	1
224	2019-11-17	add	15	y	76	1
225	2019-11-17	sum	15	y	102	1
226	2019-11-17	add	15	y	63	1
227	2019-11-17	sum	15	y	77	1
228	2019-11-17	add	15	n	89	1
229	2019-11-17	sum	15	y	75	1
230	2019-11-17	add	15	y	69	1
231	2019-11-17	add	15	n	74	1
232	2019-11-17	add	15	n	84	1
233	2019-11-17	sum	15	n	88	1
234	2019-11-17	add	15	y	73	1
235	2019-11-17	sum	15	y	69	1
236	2019-11-17	add	15	y	66	1
237	2019-11-17	sum	15	n	77	1
238	2019-11-17	add	15	y	60	1
239	2019-11-17	sum	15	y	85	1
240	2019-11-17	add	15	n	73	1
241	2019-11-17	add	15	y	66	1
242	2019-11-17	add	15	y	69	1
243	2019-11-17	sum	15	y	73	1
244	2019-11-17	add	15	y	66	1
245	2019-11-17	sum	15	y	78	1
246	2019-11-17	add	15	y	70	1
247	2019-11-17	sum	15	y	76	1
248	2019-11-17	add	15	y	65	1
249	2019-11-17	sum	15	n	70	1
250	2019-11-17	add	15	y	64	1
251	2019-11-17	add	15	y	64	1
252	2019-11-17	add	15	n	65	1
253	2019-11-17	sum	15	n	89	1
254	2019-11-17	add	15	n	70	1
255	2019-11-17	sum	15	y	76	1
256	2019-11-17	add	15	n	74	1
257	2019-11-17	sum	15	n	89	1
258	2019-11-17	add	15	y	65	1
259	2019-11-17	sum	15	y	77	1
260	2019-11-17	add	15	n	76	1
261	2019-11-17	add	15	y	80	1
262	2019-11-17	add	15	n	66	1
263	2019-11-17	sum	15	y	67	1
264	2019-11-17	add	15	y	70	1
265	2019-11-17	sum	15	n	73	1
266	2019-11-17	add	15	y	70	1
267	2019-11-17	sum	15	n	99	1
268	2019-11-17	add	15	n	68	1
269	2019-11-17	sum	15	y	69	1
270	2019-11-17	add	15	y	75	1
271	2019-11-18	add	16	y	63	1
272	2019-11-18	add	16	y	63	1
273	2019-11-18	sum	16	y	80	1
274	2019-11-18	add	16	y	63	1
275	2019-11-18	sum	16	y	75	1
276	2019-11-18	add	16	y	74	1
277	2019-11-18	sum	16	y	80	1
278	2019-11-18	add	16	n	72	1
279	2019-11-18	sum	16	n	84	1
280	2019-11-18	add	16	y	68	1
281	2019-11-18	add	16	y	66	1
282	2019-11-18	add	16	y	62	1
283	2019-11-18	sum	16	n	88	1
284	2019-11-18	add	16	y	57	1
285	2019-11-18	sum	16	y	79	1
286	2019-11-18	add	16	y	69	1
287	2019-11-18	sum	16	n	71	1
288	2019-11-18	add	16	y	68	1
289	2019-11-18	sum	16	y	100	1
290	2019-11-18	add	16	n	93	1
291	2019-11-18	add	16	n	65	1
292	2019-11-18	add	16	y	64	1
293	2019-11-18	sum	16	n	68	1
294	2019-11-18	add	16	y	75	1
295	2019-11-18	sum	16	y	75	1
296	2019-11-18	add	16	y	62	1
297	2019-11-18	sum	16	n	71	1
298	2019-11-18	add	16	n	66	1
299	2019-11-18	sum	16	y	74	1
300	2019-11-18	add	16	y	66	1
301	2019-11-18	add	16	y	65	1
302	2019-11-18	add	16	n	66	1
303	2019-11-18	sum	16	y	82	1
304	2019-11-18	add	16	n	74	1
305	2019-11-18	sum	16	n	75	1
306	2019-11-18	add	16	y	72	1
307	2019-11-18	sum	16	y	73	1
308	2019-11-18	add	16	y	72	1
309	2019-11-18	sum	16	y	70	1
310	2019-11-18	add	16	y	71	1
311	2019-11-19	add	17	y	62	1
312	2019-11-19	add	17	y	62	1
313	2019-11-19	sum	17	y	72	1
314	2019-11-19	add	17	y	65	1
315	2019-11-19	sum	17	n	85	1
316	2019-11-19	add	17	y	73	1
317	2019-11-19	sum	17	y	80	1
318	2019-11-19	add	17	y	62	1
319	2019-11-19	sum	17	y	81	1
320	2019-11-19	add	17	n	63	1
321	2019-11-19	add	17	y	73	1
322	2019-11-19	add	17	y	65	1
323	2019-11-19	sum	17	n	103	1
324	2019-11-19	add	17	n	84	1
325	2019-11-19	sum	17	y	85	1
326	2019-11-19	add	17	n	61	1
327	2019-11-19	sum	17	n	75	1
328	2019-11-19	add	17	y	71	1
329	2019-11-19	sum	17	y	81	1
330	2019-11-19	add	17	n	65	1
331	2019-11-20	add	18	n	71	1
332	2019-11-20	add	18	n	71	1
333	2019-11-20	sum	18	y	88	1
334	2019-11-20	add	18	n	68	1
335	2019-11-20	sum	18	y	77	1
336	2019-11-20	add	18	y	74	1
337	2019-11-20	sum	18	y	71	1
338	2019-11-20	add	18	y	64	1
339	2019-11-20	sum	18	y	66	1
340	2019-11-20	add	18	y	64	1
341	2019-11-20	add	18	n	86	1
342	2019-11-20	add	18	y	62	1
343	2019-11-20	sum	18	y	93	1
344	2019-11-20	add	18	y	69	1
345	2019-11-20	sum	18	y	83	1
346	2019-11-20	add	18	n	77	1
347	2019-11-20	sum	18	n	71	1
348	2019-11-20	add	18	y	68	1
349	2019-11-20	sum	18	n	69	1
350	2019-11-20	add	18	y	65	1
351	2019-11-20	add	18	y	73	1
352	2019-11-20	add	18	n	72	1
353	2019-11-20	sum	18	n	77	1
354	2019-11-20	add	18	y	74	1
355	2019-11-20	sum	18	n	76	1
356	2019-11-20	add	18	n	72	1
357	2019-11-20	sum	18	y	85	1
358	2019-11-20	add	18	n	86	1
359	2019-11-20	sum	18	n	80	1
360	2019-11-20	add	18	n	70	1
361	2019-11-20	add	18	n	74	1
362	2019-11-20	add	18	n	78	1
363	2019-11-20	sum	18	n	81	1
364	2019-11-20	add	18	n	63	1
365	2019-11-20	sum	18	n	100	1
366	2019-11-20	add	18	n	67	1
367	2019-11-20	sum	18	y	73	1
368	2019-11-20	add	18	y	61	1
369	2019-11-20	sum	18	y	75	1
370	2019-11-20	add	18	n	71	1
371	2019-11-20	add	18	n	75	1
372	2019-11-20	add	18	n	61	1
373	2019-11-20	sum	18	n	70	1
374	2019-11-20	add	18	y	63	1
375	2019-11-20	sum	18	n	77	1
376	2019-11-20	add	18	n	68	1
377	2019-11-20	sum	18	n	101	1
378	2019-11-20	add	18	y	71	1
379	2019-11-20	sum	18	n	88	1
380	2019-11-20	add	18	n	73	1
381	2019-11-21	add	19	y	63	1
382	2019-11-21	add	19	y	66	1
383	2019-11-21	sum	19	n	80	1
384	2019-11-21	add	19	y	66	1
385	2019-11-21	sum	19	n	84	1
386	2019-11-21	add	19	y	68	1
387	2019-11-21	sum	19	n	82	1
388	2019-11-21	add	19	y	75	1
389	2019-11-21	sum	19	n	68	1
390	2019-11-21	add	19	n	77	1
391	2019-11-21	add	19	y	67	1
392	2019-11-21	add	19	y	63	1
393	2019-11-21	sum	19	n	80	1
394	2019-11-21	add	19	y	78	1
395	2019-11-21	sum	19	y	71	1
396	2019-11-21	add	19	y	62	1
397	2019-11-21	sum	19	y	69	1
398	2019-11-21	add	19	n	71	1
399	2019-11-21	sum	19	n	88	1
400	2019-11-21	add	19	y	60	1
401	2019-11-21	add	19	y	67	1
402	2019-11-21	add	19	n	71	1
403	2019-11-21	sum	19	y	86	1
404	2019-11-21	add	19	y	72	1
405	2019-11-21	sum	19	n	72	1
406	2019-11-21	add	19	y	65	1
407	2019-11-21	sum	19	n	82	1
408	2019-11-21	add	19	n	85	1
409	2019-11-21	sum	19	y	88	1
410	2019-11-21	add	19	y	64	1
411	2019-11-22	add	20	y	69	1
412	2019-11-22	add	20	n	63	1
413	2019-11-22	sum	20	y	71	1
414	2019-11-22	add	20	y	67	1
415	2019-11-22	sum	20	y	75	1
416	2019-11-22	add	20	y	74	1
417	2019-11-22	sum	20	y	75	1
418	2019-11-22	add	20	n	67	1
419	2019-11-22	sum	20	y	92	1
420	2019-11-22	add	20	y	66	1
421	2019-11-22	add	20	y	71	1
422	2019-11-22	add	20	y	64	1
423	2019-11-22	sum	20	y	86	1
424	2019-11-22	add	20	y	63	1
425	2019-11-22	sum	20	y	75	1
426	2019-11-22	add	20	y	67	1
427	2019-11-22	sum	20	n	85	1
428	2019-11-22	add	20	y	63	1
429	2019-11-22	sum	20	n	91	1
430	2019-11-22	add	20	n	67	1
431	2019-11-23	add	21	y	60	1
432	2019-11-23	add	21	n	73	1
433	2019-11-23	sum	21	n	73	1
434	2019-11-23	add	21	y	65	1
435	2019-11-23	sum	21	y	78	1
436	2019-11-23	add	21	y	79	1
437	2019-11-23	sum	21	y	79	1
438	2019-11-23	add	21	y	62	1
439	2019-11-23	sum	21	y	81	1
440	2019-11-23	add	21	y	62	1
441	2019-11-24	add	22	n	72	1
442	2019-11-24	add	22	y	71	1
443	2019-11-24	sum	22	y	79	1
444	2019-11-24	add	22	y	69	1
445	2019-11-24	sum	22	n	87	1
446	2019-11-24	add	22	y	78	1
447	2019-11-24	sum	22	y	74	1
448	2019-11-24	add	22	n	71	1
449	2019-11-24	sum	22	n	87	1
450	2019-11-24	add	22	n	70	1
451	2019-11-24	add	22	y	64	1
452	2019-11-24	add	22	y	65	1
453	2019-11-24	sum	22	y	80	1
454	2019-11-24	add	22	y	63	1
455	2019-11-24	sum	22	y	76	1
456	2019-11-24	add	22	y	61	1
457	2019-11-24	sum	22	y	88	1
458	2019-11-24	add	22	n	67	1
459	2019-11-24	sum	22	n	79	1
460	2019-11-24	add	22	y	68	1
461	2019-11-24	add	22	y	63	1
462	2019-11-24	add	22	n	70	1
463	2019-11-24	sum	22	n	84	1
464	2019-11-24	add	22	y	68	1
465	2019-11-24	sum	22	y	71	1
466	2019-11-24	add	22	y	65	1
467	2019-11-24	sum	22	y	65	1
468	2019-11-24	add	22	n	61	1
469	2019-11-24	sum	22	n	70	1
470	2019-11-24	add	22	y	64	1
471	2019-11-25	add	23	n	60	1
472	2019-11-25	add	23	y	70	1
473	2019-11-25	sum	23	y	69	1
474	2019-11-25	add	23	n	67	1
475	2019-11-25	sum	23	y	67	1
476	2019-11-25	add	23	n	74	1
477	2019-11-25	sum	23	y	76	1
478	2019-11-25	add	23	y	67	1
479	2019-11-25	sum	23	y	69	1
480	2019-11-25	add	23	y	63	1
481	2019-11-25	add	23	y	66	1
482	2019-11-25	add	23	y	67	1
483	2019-11-25	sum	23	n	71	1
484	2019-11-25	add	23	y	83	1
485	2019-11-25	sum	23	y	80	1
486	2019-11-25	add	23	y	69	1
487	2019-11-25	sum	23	y	78	1
488	2019-11-25	add	23	n	80	1
489	2019-11-25	sum	23	y	65	1
490	2019-11-25	add	23	y	64	1
491	2019-11-25	add	23	y	62	1
492	2019-11-25	add	23	n	66	1
493	2019-11-25	sum	23	n	67	1
494	2019-11-25	add	23	y	65	1
495	2019-11-25	sum	23	y	71	1
496	2019-11-25	add	23	y	66	1
497	2019-11-25	sum	23	y	75	1
498	2019-11-25	add	23	y	63	1
499	2019-11-25	sum	23	n	71	1
500	2019-11-25	add	23	n	70	1
501	2019-11-26	add	24	y	64	1
502	2019-11-26	add	24	y	64	1
503	2019-11-26	sum	24	y	80	1
504	2019-11-26	add	24	y	81	1
505	2019-11-26	sum	24	y	67	1
506	2019-11-26	add	24	y	62	1
507	2019-11-26	sum	24	y	73	1
508	2019-11-26	add	24	y	70	1
509	2019-11-26	sum	24	y	78	1
510	2019-11-26	add	24	y	70	1
511	2019-11-26	add	24	y	72	1
512	2019-11-26	add	24	y	61	1
513	2019-11-26	sum	24	y	82	1
514	2019-11-26	add	24	y	72	1
515	2019-11-26	sum	24	n	76	1
516	2019-11-26	add	24	y	65	1
517	2019-11-26	sum	24	y	70	1
518	2019-11-26	add	24	y	65	1
519	2019-11-26	sum	24	y	69	1
520	2019-11-26	add	24	y	61	1
521	2019-11-27	add	25	y	62	1
522	2019-11-27	add	25	n	70	1
523	2019-11-27	sum	25	y	67	1
524	2019-11-27	add	25	y	62	1
525	2019-11-27	sum	25	n	80	1
526	2019-11-27	add	25	n	60	1
527	2019-11-27	sum	25	n	84	1
528	2019-11-27	add	25	y	61	1
529	2019-11-27	sum	25	n	81	1
530	2019-11-27	add	25	n	72	1
531	2019-11-27	add	25	n	67	1
532	2019-11-27	add	25	y	63	1
533	2019-11-27	sum	25	y	78	1
534	2019-11-27	add	25	y	69	1
535	2019-11-27	sum	25	y	65	1
536	2019-11-27	add	25	y	70	1
537	2019-11-27	sum	25	y	78	1
538	2019-11-27	add	25	y	66	1
539	2019-11-27	sum	25	y	76	1
540	2019-11-27	add	25	y	62	1
541	2019-11-28	add	26	y	62	1
542	2019-11-28	add	26	y	61	1
543	2019-11-28	sum	26	y	72	1
544	2019-11-28	add	26	n	63	1
545	2019-11-28	sum	26	y	89	1
546	2019-11-28	add	26	y	62	1
547	2019-11-28	sum	26	y	66	1
548	2019-11-28	add	26	n	68	1
549	2019-11-28	sum	26	n	81	1
550	2019-11-28	add	26	y	63	1
551	2019-11-28	add	26	y	65	1
552	2019-11-28	add	26	y	64	1
553	2019-11-28	sum	26	n	72	1
554	2019-11-28	add	26	y	66	1
555	2019-11-28	sum	26	n	92	1
556	2019-11-28	add	26	y	72	1
557	2019-11-28	sum	26	y	94	1
558	2019-11-28	add	26	y	65	1
559	2019-11-28	sum	26	y	72	1
560	2019-11-28	add	26	y	61	1
561	2019-11-29	add	27	n	83	1
562	2019-11-29	add	27	y	64	1
563	2019-11-29	sum	27	y	62	1
564	2019-11-29	add	27	y	63	1
565	2019-11-29	sum	27	n	65	1
566	2019-11-29	add	27	y	66	1
567	2019-11-29	sum	27	y	63	1
568	2019-11-29	add	27	y	57	1
569	2019-11-29	sum	27	y	69	1
570	2019-11-29	add	27	y	60	1
571	2019-11-29	add	27	n	63	1
572	2019-11-29	add	27	y	60	1
573	2019-11-29	sum	27	y	67	1
574	2019-11-29	add	27	y	65	1
575	2019-11-29	sum	27	y	63	1
576	2019-11-29	add	27	y	65	1
577	2019-11-29	sum	27	y	64	1
578	2019-11-29	add	27	y	65	1
579	2019-11-29	sum	27	y	69	1
580	2019-11-29	add	27	y	63	1
581	2019-11-29	add	27	y	64	1
582	2019-11-29	add	27	n	62	1
583	2019-11-29	sum	27	n	85	1
584	2019-11-29	add	27	n	68	1
585	2019-11-29	sum	27	y	67	1
586	2019-11-29	add	27	y	63	1
587	2019-11-29	sum	27	y	75	1
588	2019-11-29	add	27	y	61	1
589	2019-11-29	sum	27	y	70	1
590	2019-11-29	add	27	y	63	1
591	2019-11-30	add	28	y	60	1
592	2019-11-30	add	28	y	63	1
593	2019-11-30	sum	28	y	66	1
594	2019-11-30	add	28	n	65	1
595	2019-11-30	sum	28	y	77	1
596	2019-11-30	add	28	y	63	1
597	2019-11-30	sum	28	y	68	1
598	2019-11-30	add	28	y	63	1
599	2019-11-30	sum	28	y	68	1
600	2019-11-30	add	28	y	62	1
601	2019-11-30	add	28	y	61	1
602	2019-11-30	add	28	y	69	1
603	2019-11-30	sum	28	y	67	1
604	2019-11-30	add	28	y	63	1
605	2019-11-30	sum	28	y	67	1
606	2019-11-30	add	28	y	61	1
607	2019-11-30	sum	28	y	67	1
608	2019-11-30	add	28	n	67	1
609	2019-11-30	sum	28	y	65	1
610	2019-11-30	add	28	y	65	1
611	2019-11-30	add	28	y	62	1
612	2019-11-30	add	28	y	67	1
613	2019-11-30	sum	28	y	87	1
614	2019-11-30	add	28	y	72	1
615	2019-11-30	sum	28	y	78	1
616	2019-11-30	add	28	n	72	1
617	2019-11-30	sum	28	y	69	1
618	2019-11-30	add	28	n	78	1
619	2019-11-30	sum	28	n	77	1
620	2019-11-30	add	28	y	68	1
621	2019-12-01	add	29	n	64	1
622	2019-12-01	add	29	n	70	1
623	2019-12-01	sum	29	y	69	1
624	2019-12-01	add	29	y	63	1
625	2019-12-01	sum	29	y	69	1
626	2019-12-01	add	29	n	67	1
627	2019-12-01	sum	29	y	63	1
628	2019-12-01	add	29	y	61	1
629	2019-12-01	sum	29	y	70	1
630	2019-12-01	add	29	y	64	1
631	2019-12-01	add	29	y	63	1
632	2019-12-01	add	29	y	64	1
633	2019-12-01	sum	29	n	71	1
634	2019-12-01	add	29	y	61	1
635	2019-12-01	sum	29	y	65	1
636	2019-12-01	add	29	y	65	1
637	2019-12-01	sum	29	y	67	1
638	2019-12-01	add	29	y	59	1
639	2019-12-01	sum	29	y	70	1
640	2019-12-01	add	29	y	63	1
641	2019-12-01	add	29	y	61	1
642	2019-12-01	add	29	y	58	1
643	2019-12-01	sum	29	y	59	1
644	2019-12-01	add	29	y	63	1
645	2019-12-01	sum	29	y	75	1
646	2019-12-01	add	29	y	67	1
647	2019-12-01	sum	29	n	70	1
648	2019-12-01	add	29	y	62	1
649	2019-12-01	sum	29	y	63	1
650	2019-12-01	add	29	y	62	1
651	2019-12-01	add	29	y	61	1
652	2019-12-01	add	29	y	60	1
653	2019-12-01	sum	29	y	68	1
654	2019-12-01	add	29	y	59	1
655	2019-12-01	sum	29	y	74	1
656	2019-12-01	add	29	n	72	1
657	2019-12-01	sum	29	y	75	1
658	2019-12-01	add	29	y	66	1
659	2019-12-01	sum	29	y	65	1
660	2019-12-01	add	29	n	60	1
661	2019-12-02	add	30	n	79	1
662	2019-12-02	add	30	n	71	1
663	2019-12-02	sum	30	y	76	1
664	2019-12-02	add	30	y	63	1
665	2019-12-02	sum	30	n	72	1
666	2019-12-02	add	30	n	65	1
667	2019-12-02	sum	30	y	67	1
668	2019-12-02	add	30	n	64	1
669	2019-12-02	sum	30	n	82	1
670	2019-12-02	add	30	y	67	1
671	2019-12-02	add	30	y	68	1
672	2019-12-02	add	30	n	69	1
673	2019-12-02	sum	30	y	87	1
674	2019-12-02	add	30	y	60	1
675	2019-12-02	sum	30	y	71	1
676	2019-12-02	add	30	y	70	1
677	2019-12-02	sum	30	n	85	1
678	2019-12-02	add	30	n	62	1
679	2019-12-02	sum	30	y	75	1
680	2019-12-02	add	30	y	71	1
681	2019-12-03	add	31	n	65	1
682	2019-12-03	add	31	y	64	1
683	2019-12-03	sum	31	n	63	1
684	2019-12-03	add	31	y	88	1
685	2019-12-03	sum	31	y	67	1
686	2019-12-03	add	31	y	64	1
687	2019-12-03	sum	31	y	64	1
688	2019-12-03	add	31	y	63	1
689	2019-12-03	sum	31	y	74	1
690	2019-12-03	add	31	y	64	1
691	2019-12-03	add	31	y	63	1
692	2019-12-03	add	31	y	68	1
693	2019-12-03	sum	31	n	70	1
694	2019-12-03	add	31	y	63	1
695	2019-12-03	sum	31	y	66	1
696	2019-12-03	add	31	y	71	1
697	2019-12-03	sum	31	y	77	1
698	2019-12-03	add	31	n	64	1
699	2019-12-03	sum	31	y	72	1
700	2019-12-03	add	31	n	68	1
701	2019-12-04	add	32	y	62	1
702	2019-12-04	add	32	n	65	1
703	2019-12-04	sum	32	n	67	1
704	2019-12-04	add	32	y	64	1
705	2019-12-04	sum	32	y	74	1
706	2019-12-04	add	32	y	65	1
707	2019-12-04	sum	32	y	65	1
708	2019-12-04	add	32	y	78	1
709	2019-12-04	sum	32	y	68	1
710	2019-12-04	add	32	n	64	1
711	2019-12-04	add	32	y	65	1
712	2019-12-04	add	32	y	65	1
713	2019-12-04	sum	32	y	65	1
714	2019-12-04	add	32	y	68	1
715	2019-12-04	sum	32	y	86	1
716	2019-12-04	add	32	y	59	1
717	2019-12-04	sum	32	n	85	1
718	2019-12-04	add	32	y	60	1
719	2019-12-04	sum	32	y	79	1
720	2019-12-04	add	32	y	62	1
721	2019-12-05	add	33	y	74	1
722	2019-12-05	add	33	y	68	1
723	2019-12-05	sum	33	y	80	1
724	2019-12-05	add	33	y	66	1
725	2019-12-05	sum	33	y	61	1
726	2019-12-05	add	33	y	64	1
727	2019-12-05	sum	33	n	69	1
728	2019-12-05	add	33	y	67	1
729	2019-12-05	sum	33	y	67	1
730	2019-12-05	add	33	n	68	1
731	2019-12-05	add	33	n	64	1
732	2019-12-05	add	33	y	64	1
733	2019-12-05	sum	33	n	75	1
734	2019-12-05	add	33	y	74	1
735	2019-12-05	sum	33	y	70	1
736	2019-12-05	add	33	y	63	1
737	2019-12-05	sum	33	y	67	1
738	2019-12-05	add	33	n	71	1
739	2019-12-05	sum	33	y	66	1
740	2019-12-05	add	33	y	59	1
741	2019-12-06	add	34	y	62	1
742	2019-12-06	add	34	y	66	1
743	2019-12-06	sum	34	y	64	1
744	2019-12-06	add	34	y	82	1
745	2019-12-06	sum	34	y	76	1
746	2019-12-06	add	34	n	68	1
747	2019-12-06	sum	34	n	62	1
748	2019-12-06	add	34	y	65	1
749	2019-12-06	sum	34	n	76	1
750	2019-12-06	add	34	n	62	1
751	2019-12-06	add	34	y	57	1
752	2019-12-06	add	34	y	57	1
753	2019-12-06	sum	34	y	65	1
754	2019-12-06	add	34	y	61	1
755	2019-12-06	sum	34	n	67	1
756	2019-12-06	add	34	y	66	1
757	2019-12-06	sum	34	y	76	1
758	2019-12-06	add	34	y	63	1
759	2019-12-06	sum	34	y	68	1
760	2019-12-06	add	34	y	67	1
761	2019-12-06	add	34	y	51	1
762	2019-12-06	add	34	y	59	1
763	2019-12-06	sum	34	n	74	1
764	2019-12-06	add	34	y	58	1
765	2019-12-06	sum	34	y	70	1
766	2019-12-06	add	34	y	56	1
767	2019-12-06	sum	34	y	57	1
768	2019-12-06	add	34	y	53	1
769	2019-12-06	sum	34	n	66	1
770	2019-12-06	add	34	y	60	1
771	2019-12-07	add	35	n	54	1
772	2019-12-07	add	35	n	61	1
773	2019-12-07	sum	35	n	67	1
774	2019-12-07	add	35	n	63	1
775	2019-12-07	sum	35	y	63	1
776	2019-12-07	add	35	n	54	1
777	2019-12-07	sum	35	y	57	1
778	2019-12-07	add	35	y	51	1
779	2019-12-07	sum	35	y	63	1
780	2019-12-07	add	35	y	57	1
781	2019-12-07	add	35	n	64	1
782	2019-12-07	add	35	y	60	1
783	2019-12-07	sum	35	n	60	1
784	2019-12-07	add	35	y	55	1
785	2019-12-07	sum	35	y	59	1
786	2019-12-07	add	35	y	53	1
787	2019-12-07	sum	35	y	59	1
788	2019-12-07	add	35	y	70	1
789	2019-12-07	sum	35	n	60	1
790	2019-12-07	add	35	y	59	1
791	2019-12-07	add	35	y	70	1
792	2019-12-07	add	35	y	56	1
793	2019-12-07	sum	35	y	65	1
794	2019-12-07	add	35	y	53	1
795	2019-12-07	sum	35	y	73	1
796	2019-12-07	add	35	y	58	1
797	2019-12-07	sum	35	y	60	1
798	2019-12-07	add	35	y	55	1
799	2019-12-07	sum	35	y	68	1
800	2019-12-07	add	35	y	56	1
801	2019-12-08	add	36	y	67	1
802	2019-12-08	add	36	y	52	1
803	2019-12-08	sum	36	y	59	1
804	2019-12-08	add	36	y	53	1
805	2019-12-08	sum	36	y	65	1
806	2019-12-08	add	36	y	63	1
807	2019-12-08	sum	36	y	82	1
808	2019-12-08	add	36	n	64	1
809	2019-12-08	sum	36	n	66	1
810	2019-12-08	add	36	n	59	1
811	2019-12-08	add	36	y	57	1
812	2019-12-08	add	36	y	57	1
813	2019-12-08	sum	36	y	66	1
814	2019-12-08	add	36	y	66	1
815	2019-12-08	sum	36	y	64	1
816	2019-12-08	add	36	y	55	1
817	2019-12-08	sum	36	n	72	1
818	2019-12-08	add	36	y	53	1
819	2019-12-08	sum	36	y	64	1
820	2019-12-08	add	36	y	64	1
821	2019-12-09	add	37	n	65	1
822	2019-12-09	add	37	y	62	1
823	2019-12-09	sum	37	n	63	1
824	2019-12-09	add	37	y	62	1
825	2019-12-09	sum	37	n	65	1
826	2019-12-09	add	37	n	53	1
827	2019-12-09	sum	37	y	60	1
828	2019-12-09	add	37	y	56	1
829	2019-12-09	sum	37	n	73	1
830	2019-12-09	add	37	y	52	1
831	2019-12-09	add	37	y	63	1
832	2019-12-09	add	37	n	61	1
833	2019-12-09	sum	37	y	64	1
834	2019-12-09	add	37	y	56	1
835	2019-12-09	sum	37	y	69	1
836	2019-12-09	add	37	y	63	1
837	2019-12-09	sum	37	y	59	1
838	2019-12-09	add	37	y	58	1
839	2019-12-09	sum	37	y	60	1
840	2019-12-09	add	37	y	62	1
841	2019-12-10	add	38	n	63	1
842	2019-12-10	add	38	y	62	1
843	2019-12-10	sum	38	n	62	1
844	2019-12-10	add	38	y	58	1
845	2019-12-10	sum	38	y	65	1
846	2019-12-10	add	38	y	69	1
847	2019-12-10	sum	38	n	65	1
848	2019-12-10	add	38	y	60	1
849	2019-12-10	sum	38	n	57	1
850	2019-12-10	add	38	y	56	1
851	2019-12-10	add	38	n	69	1
852	2019-12-10	add	38	y	59	1
853	2019-12-10	sum	38	n	64	1
854	2019-12-10	add	38	y	65	1
855	2019-12-10	sum	38	y	74	1
856	2019-12-10	add	38	y	61	1
857	2019-12-10	sum	38	n	74	1
858	2019-12-10	add	38	y	60	1
859	2019-12-10	sum	38	n	63	1
860	2019-12-10	add	38	y	55	1
861	2019-12-10	add	38	y	56	1
862	2019-12-10	add	38	y	55	1
863	2019-12-10	sum	38	y	67	1
864	2019-12-10	add	38	y	62	1
865	2019-12-10	sum	38	y	62	1
866	2019-12-10	add	38	n	55	1
867	2019-12-10	sum	38	y	69	1
868	2019-12-10	add	38	y	54	1
869	2019-12-10	sum	38	y	68	1
870	2019-12-10	add	38	n	60	1
871	2019-12-11	add	39	y	56	1
872	2019-12-11	add	39	y	66	1
873	2019-12-11	sum	39	n	71	1
874	2019-12-11	add	39	n	65	1
875	2019-12-11	sum	39	y	64	1
876	2019-12-11	add	39	y	66	1
877	2019-12-11	sum	39	y	72	1
878	2019-12-11	add	39	y	55	1
879	2019-12-11	sum	39	n	65	1
880	2019-12-11	add	39	n	59	1
881	2019-12-11	add	39	y	57	1
882	2019-12-11	add	39	y	56	1
883	2019-12-11	sum	39	y	72	1
884	2019-12-11	add	39	y	57	1
885	2019-12-11	sum	39	y	78	1
886	2019-12-11	add	39	y	54	1
887	2019-12-11	sum	39	y	66	1
888	2019-12-11	add	39	n	67	1
889	2019-12-11	sum	39	n	67	1
890	2019-12-11	add	39	y	58	1
891	2019-12-12	add	40	y	57	1
892	2019-12-12	add	40	n	58	1
893	2019-12-12	sum	40	y	64	1
894	2019-12-12	add	40	y	56	1
895	2019-12-12	sum	40	y	63	1
896	2019-12-12	add	40	y	60	1
897	2019-12-12	sum	40	y	79	1
898	2019-12-12	add	40	y	66	1
899	2019-12-12	sum	40	n	70	1
900	2019-12-12	add	40	y	59	1
901	2019-12-12	add	40	y	58	1
902	2019-12-12	add	40	y	58	1
903	2019-12-12	sum	40	y	69	1
904	2019-12-12	add	40	y	59	1
905	2019-12-12	sum	40	n	60	1
906	2019-12-12	add	40	y	60	1
907	2019-12-12	sum	40	y	65	1
908	2019-12-12	add	40	y	57	1
909	2019-12-12	sum	40	y	65	1
910	2019-12-12	add	40	n	56	1
911	2019-12-12	add	40	y	67	1
912	2019-12-12	add	40	y	58	1
913	2019-12-12	sum	40	y	77	1
914	2019-12-12	add	40	y	65	1
915	2019-12-12	sum	40	y	68	1
916	2019-12-12	add	40	n	66	1
917	2019-12-12	sum	40	y	64	1
918	2019-12-12	add	40	y	53	1
919	2019-12-12	sum	40	y	66	1
920	2019-12-12	add	40	y	60	1
921	2019-12-13	add	41	y	53	1
922	2019-12-13	add	41	y	58	1
923	2019-12-13	sum	41	y	58	1
924	2019-12-13	add	41	y	61	1
925	2019-12-13	sum	41	y	73	1
926	2019-12-13	add	41	n	58	1
927	2019-12-13	sum	41	n	77	1
928	2019-12-13	add	41	y	59	1
929	2019-12-13	sum	41	y	63	1
930	2019-12-13	add	41	y	57	1
931	2019-12-13	add	41	y	65	1
932	2019-12-13	add	41	y	72	1
933	2019-12-13	sum	41	n	60	1
934	2019-12-13	add	41	y	52	1
935	2019-12-13	sum	41	y	67	1
936	2019-12-13	add	41	y	66	1
937	2019-12-13	sum	41	y	73	1
938	2019-12-13	add	41	y	66	1
939	2019-12-13	sum	41	y	76	1
940	2019-12-13	add	41	y	56	1
941	2019-12-13	add	41	y	58	1
942	2019-12-13	add	41	n	72	1
943	2019-12-13	sum	41	y	62	1
944	2019-12-13	add	41	y	55	1
945	2019-12-13	sum	41	n	79	1
946	2019-12-13	add	41	y	57	1
947	2019-12-13	sum	41	y	79	1
948	2019-12-13	add	41	y	52	1
949	2019-12-13	sum	41	y	63	1
950	2019-12-13	add	41	y	59	1
951	2019-12-14	add	42	n	59	1
952	2019-12-14	add	42	y	59	1
953	2019-12-14	sum	42	y	70	1
954	2019-12-14	add	42	y	61	1
955	2019-12-14	sum	42	y	60	1
956	2019-12-14	add	42	n	57	1
957	2019-12-14	sum	42	y	76	1
958	2019-12-14	add	42	y	63	1
959	2019-12-14	sum	42	y	58	1
960	2019-12-14	add	42	y	59	1
961	2019-12-14	add	42	n	61	1
962	2019-12-14	add	42	y	51	1
963	2019-12-14	sum	42	y	78	1
964	2019-12-14	add	42	y	56	1
965	2019-12-14	sum	42	y	59	1
966	2019-12-14	add	42	y	57	1
967	2019-12-14	sum	42	y	79	1
968	2019-12-14	add	42	y	61	1
969	2019-12-14	sum	42	n	66	1
970	2019-12-14	add	42	y	65	1
971	2019-12-14	add	42	y	73	1
972	2019-12-14	add	42	y	57	1
973	2019-12-14	sum	42	y	61	1
974	2019-12-14	add	42	n	55	1
975	2019-12-14	sum	42	y	60	1
976	2019-12-14	add	42	y	58	1
977	2019-12-14	sum	42	y	57	1
978	2019-12-14	add	42	y	67	1
979	2019-12-14	sum	42	y	66	1
980	2019-12-14	add	42	y	59	1
981	2019-12-15	add	43	y	61	1
982	2019-12-15	add	43	y	57	1
983	2019-12-15	sum	43	n	74	1
984	2019-12-15	add	43	y	56	1
985	2019-12-15	sum	43	y	74	1
986	2019-12-15	add	43	n	59	1
987	2019-12-15	sum	43	n	68	1
988	2019-12-15	add	43	y	58	1
989	2019-12-15	sum	43	y	72	1
990	2019-12-15	add	43	y	60	1
991	2019-12-15	add	43	y	61	1
992	2019-12-15	add	43	n	64	1
993	2019-12-15	sum	43	n	69	1
994	2019-12-15	add	43	y	61	1
995	2019-12-15	sum	43	n	76	1
996	2019-12-15	add	43	y	58	1
997	2019-12-15	sum	43	y	57	1
998	2019-12-15	add	43	y	63	1
999	2019-12-15	sum	43	y	57	1
1000	2019-12-15	add	43	y	64	1
1001	2019-12-16	add	44	y	66	1
1002	2019-12-16	add	44	y	59	1
1003	2019-12-16	sum	44	y	62	1
1004	2019-12-16	add	44	y	58	1
1005	2019-12-16	sum	44	y	63	1
1006	2019-12-16	add	44	y	57	1
1007	2019-12-16	sum	44	y	74	1
1008	2019-12-16	add	44	y	53	1
1009	2019-12-16	sum	44	y	65	1
1010	2019-12-16	add	44	y	57	1
1011	2019-12-16	add	44	n	58	1
1012	2019-12-16	add	44	n	58	1
1013	2019-12-16	sum	44	n	58	1
1014	2019-12-16	add	44	y	56	1
1015	2019-12-16	sum	44	y	60	1
1016	2019-12-16	add	44	y	53	1
1017	2019-12-16	sum	44	n	58	1
1018	2019-12-16	add	44	y	73	1
1019	2019-12-16	sum	44	y	64	1
1020	2019-12-16	add	44	y	60	1
1021	2019-12-17	add	45	y	62	1
1022	2019-12-17	add	45	y	59	1
1023	2019-12-17	sum	45	y	56	1
1024	2019-12-17	add	45	y	59	1
1025	2019-12-17	sum	45	y	63	1
1026	2019-12-17	add	45	y	56	1
1027	2019-12-17	sum	45	y	77	1
1028	2019-12-17	add	45	y	62	1
1029	2019-12-17	sum	45	y	77	1
1030	2019-12-17	add	45	y	59	1
1031	2019-12-18	add	46	n	66	1
1032	2019-12-18	add	46	y	55	1
1033	2019-12-18	sum	46	n	60	1
1034	2019-12-18	add	46	y	53	1
1035	2019-12-18	sum	46	y	74	1
1036	2019-12-18	add	46	y	61	1
1037	2019-12-18	sum	46	y	60	1
1038	2019-12-18	add	46	y	66	1
1039	2019-12-18	sum	46	n	70	1
1040	2019-12-18	add	46	y	72	1
1041	2019-12-18	add	46	y	56	1
1042	2019-12-18	add	46	n	59	1
1043	2019-12-18	sum	46	y	55	1
1044	2019-12-18	add	46	y	59	1
1045	2019-12-18	sum	46	y	65	1
1046	2019-12-18	add	46	y	62	1
1047	2019-12-18	sum	46	n	68	1
1048	2019-12-18	add	46	y	58	1
1049	2019-12-18	sum	46	y	68	1
1050	2019-12-18	add	46	y	60	1
1051	2019-12-18	add	46	n	54	1
1052	2019-12-18	add	46	y	54	1
1053	2019-12-18	sum	46	y	62	1
1054	2019-12-18	add	46	y	57	1
1055	2019-12-18	sum	46	y	71	1
1056	2019-12-18	add	46	y	54	1
1057	2019-12-18	sum	46	y	67	1
1058	2019-12-18	add	46	y	54	1
1059	2019-12-18	sum	46	y	63	1
1060	2019-12-18	add	46	y	67	1
1061	2019-12-19	add	47	y	61	1
1062	2019-12-19	add	47	y	58	1
1063	2019-12-19	sum	47	n	61	1
1064	2019-12-19	add	47	y	54	1
1065	2019-12-19	sum	47	n	71	1
1066	2019-12-19	add	47	y	53	1
1067	2019-12-19	sum	47	y	68	1
1068	2019-12-19	add	47	y	55	1
1069	2019-12-19	sum	47	y	65	1
1070	2019-12-19	add	47	y	68	1
1071	2019-12-19	add	47	y	60	1
1072	2019-12-19	add	47	y	55	1
1073	2019-12-19	sum	47	y	60	1
1074	2019-12-19	add	47	y	56	1
1075	2019-12-19	sum	47	y	67	1
1076	2019-12-19	add	47	y	55	1
1077	2019-12-19	sum	47	y	71	1
1078	2019-12-19	add	47	y	54	1
1079	2019-12-19	sum	47	y	55	1
1080	2019-12-19	add	47	y	53	1
1081	2019-12-20	add	48	y	53	1
1082	2019-12-20	add	48	y	54	1
1083	2019-12-20	sum	48	y	57	1
1084	2019-12-20	add	48	y	55	1
1085	2019-12-20	sum	48	y	55	1
1086	2019-12-20	add	48	y	55	1
1087	2019-12-20	sum	48	y	54	1
1088	2019-12-20	add	48	y	57	1
1089	2019-12-20	sum	48	y	59	1
1090	2019-12-20	add	48	y	61	1
1091	2019-12-20	add	48	y	52	1
1092	2019-12-20	add	48	n	54	1
1093	2019-12-20	sum	48	y	63	1
1094	2019-12-20	add	48	y	60	1
1095	2019-12-20	sum	48	y	59	1
1096	2019-12-20	add	48	y	53	1
1097	2019-12-20	sum	48	n	69	1
1098	2019-12-20	add	48	y	62	1
1099	2019-12-20	sum	48	n	67	1
1100	2019-12-20	add	48	y	52	1
1101	2019-12-20	add	48	n	56	1
1102	2019-12-20	add	48	y	58	1
1103	2019-12-20	sum	48	y	60	1
1104	2019-12-20	add	48	y	57	1
1105	2019-12-20	sum	48	n	57	1
1106	2019-12-20	add	48	y	59	1
1107	2019-12-20	sum	48	y	64	1
1108	2019-12-20	add	48	y	55	1
1109	2019-12-20	sum	48	y	56	1
1110	2019-12-20	add	48	y	63	1
1111	2019-12-21	add	49	y	55	1
1112	2019-12-21	add	49	y	65	1
1113	2019-12-21	sum	49	y	59	1
1114	2019-12-21	add	49	y	60	1
1115	2019-12-21	sum	49	n	62	1
1116	2019-12-21	add	49	y	63	1
1117	2019-12-21	sum	49	y	74	1
1118	2019-12-21	add	49	y	53	1
1119	2019-12-21	sum	49	y	62	1
1120	2019-12-21	add	49	y	60	1
1121	2019-12-21	add	49	y	60	1
1122	2019-12-21	add	49	y	55	1
1123	2019-12-21	sum	49	y	60	1
1124	2019-12-21	add	49	y	55	1
1125	2019-12-21	sum	49	n	56	1
1126	2019-12-21	add	49	y	57	1
1127	2019-12-21	sum	49	n	55	1
1128	2019-12-21	add	49	y	55	1
1129	2019-12-21	sum	49	y	72	1
1130	2019-12-21	add	49	y	54	1
1131	2019-12-21	add	49	y	55	1
1132	2019-12-21	add	49	y	51	1
1133	2019-12-21	sum	49	y	57	1
1134	2019-12-21	add	49	y	54	1
1135	2019-12-21	sum	49	n	57	1
1136	2019-12-21	add	49	y	55	1
1137	2019-12-21	sum	49	y	56	1
1138	2019-12-21	add	49	y	55	1
1139	2019-12-21	sum	49	y	57	1
1140	2019-12-21	add	49	y	59	1
1141	2019-12-22	add	50	n	53	1
1142	2019-12-22	add	50	n	54	1
1143	2019-12-22	sum	50	y	65	1
1144	2019-12-22	add	50	y	61	1
1145	2019-12-22	sum	50	n	66	1
1146	2019-12-22	add	50	y	57	1
1147	2019-12-22	sum	50	y	65	1
1148	2019-12-22	add	50	n	57	1
1149	2019-12-22	sum	50	y	60	1
1150	2019-12-22	add	50	y	57	1
1151	2019-12-22	add	50	n	56	1
1152	2019-12-22	add	50	y	55	1
1153	2019-12-22	sum	50	y	64	1
1154	2019-12-22	add	50	y	54	1
1155	2019-12-22	sum	50	n	69	1
1156	2019-12-22	add	50	y	54	1
1157	2019-12-22	sum	50	y	56	1
1158	2019-12-22	add	50	y	54	1
1159	2019-12-22	sum	50	y	65	1
1160	2019-12-22	add	50	y	56	1
1161	2019-12-22	add	50	n	56	1
1162	2019-12-22	add	50	y	58	1
1163	2019-12-22	sum	50	n	60	1
1164	2019-12-22	add	50	y	53	1
1165	2019-12-22	sum	50	n	61	1
1166	2019-12-22	add	50	y	57	1
1167	2019-12-22	sum	50	y	63	1
1168	2019-12-22	add	50	y	57	1
1169	2019-12-22	sum	50	y	59	1
1170	2019-12-22	add	50	y	60	1
1171	2019-12-23	add	51	y	59	1
1172	2019-12-23	add	51	n	53	1
1173	2019-12-23	sum	51	n	57	1
1174	2019-12-23	add	51	y	59	1
1175	2019-12-23	sum	51	y	58	1
1176	2019-12-23	add	51	n	74	1
1177	2019-12-23	sum	51	n	63	1
1178	2019-12-23	add	51	y	52	1
1179	2019-12-23	sum	51	y	61	1
1180	2019-12-23	add	51	y	52	1
1181	2019-12-23	add	51	y	56	1
1182	2019-12-23	add	51	y	53	1
1183	2019-12-23	sum	51	y	61	1
1184	2019-12-23	add	51	n	54	1
1185	2019-12-23	sum	51	n	58	1
1186	2019-12-23	add	51	y	55	1
1187	2019-12-23	sum	51	y	57	1
1188	2019-12-23	add	51	y	55	1
1189	2019-12-23	sum	51	y	65	1
1190	2019-12-23	add	51	y	56	1
1191	2019-12-24	add	52	n	57	1
1192	2019-12-24	add	52	n	60	1
1193	2019-12-24	sum	52	y	60	1
1194	2019-12-24	add	52	y	63	1
1195	2019-12-24	sum	52	y	64	1
1196	2019-12-24	add	52	n	54	1
1197	2019-12-24	sum	52	y	59	1
1198	2019-12-24	add	52	n	63	1
1199	2019-12-24	sum	52	y	57	1
1200	2019-12-24	add	52	y	55	1
1201	2019-12-24	add	52	y	60	1
1202	2019-12-24	add	52	y	54	1
1203	2019-12-24	sum	52	n	65	1
1204	2019-12-24	add	52	y	59	1
1205	2019-12-24	sum	52	y	57	1
1206	2019-12-24	add	52	y	57	1
1207	2019-12-24	sum	52	y	74	1
1208	2019-12-24	add	52	y	61	1
1209	2019-12-24	sum	52	y	60	1
1210	2019-12-24	add	52	y	52	1
1211	2019-12-24	add	52	n	56	1
1212	2019-12-24	add	52	y	54	1
1213	2019-12-24	sum	52	y	61	1
1214	2019-12-24	add	52	n	51	1
1215	2019-12-24	sum	52	y	65	1
1216	2019-12-24	add	52	y	54	1
1217	2019-12-24	sum	52	y	58	1
1218	2019-12-24	add	52	y	56	1
1219	2019-12-24	sum	52	y	74	1
1220	2019-12-24	add	52	y	54	1
1221	2019-12-24	add	52	y	57	1
1222	2019-12-24	add	52	y	52	1
1223	2019-12-24	sum	52	y	60	1
1224	2019-12-24	add	52	y	56	1
1225	2019-12-24	sum	52	n	66	1
1226	2019-12-24	add	52	y	59	1
1227	2019-12-24	sum	52	y	65	1
1228	2019-12-24	add	52	y	55	1
1229	2019-12-24	sum	52	y	70	1
1230	2019-12-24	add	52	y	59	1
1231	2019-12-26	add	54	y	58	1
1232	2019-12-26	add	54	y	58	1
1233	2019-12-26	sum	54	y	56	1
1234	2019-12-26	add	54	y	58	1
1235	2019-12-26	sum	54	n	57	1
1236	2019-12-26	add	54	y	52	1
1237	2019-12-26	sum	54	n	69	1
1238	2019-12-26	add	54	n	60	1
1239	2019-12-26	sum	54	y	64	1
1240	2019-12-26	add	54	y	57	1
1241	2019-12-26	add	54	y	57	1
1242	2019-12-26	add	54	y	59	1
1243	2019-12-26	sum	54	y	66	1
1244	2019-12-26	add	54	y	53	1
1245	2019-12-26	sum	54	y	58	1
1246	2019-12-26	add	54	y	57	1
1247	2019-12-26	sum	54	y	64	1
1248	2019-12-26	add	54	y	59	1
1249	2019-12-26	sum	54	y	71	1
1250	2019-12-26	add	54	y	55	1
1251	2019-12-26	add	54	y	61	1
1252	2019-12-26	add	54	y	60	1
1253	2019-12-26	sum	54	y	62	1
1254	2019-12-26	add	54	y	53	1
1255	2019-12-26	sum	54	y	60	1
1256	2019-12-26	add	54	y	55	1
1257	2019-12-26	sum	54	y	68	1
1258	2019-12-26	add	54	y	58	1
1259	2019-12-26	sum	54	y	67	1
1260	2019-12-26	add	54	y	52	1
1261	2019-12-26	add	54	y	58	1
1262	2019-12-26	add	54	y	56	1
1263	2019-12-26	sum	54	y	59	1
1264	2019-12-26	add	54	y	56	1
1265	2019-12-26	sum	54	n	55	1
1266	2019-12-26	add	54	y	63	1
1267	2019-12-26	sum	54	y	58	1
1268	2019-12-26	add	54	y	61	1
1269	2019-12-26	sum	54	y	62	1
1270	2019-12-26	add	54	y	63	1
1271	2019-12-27	add	55	y	58	1
1272	2019-12-27	add	55	y	54	1
1273	2019-12-27	sum	55	y	66	1
1274	2019-12-27	add	55	y	52	1
1275	2019-12-27	sum	55	y	56	1
1276	2019-12-27	add	55	y	51	1
1277	2019-12-27	sum	55	y	58	1
1278	2019-12-27	add	55	y	54	1
1279	2019-12-27	sum	55	y	53	1
1280	2019-12-27	add	55	y	54	1
1281	2019-12-27	add	55	y	55	1
1282	2019-12-27	add	55	y	53	1
1283	2019-12-27	sum	55	y	66	1
1284	2019-12-27	add	55	y	55	1
1285	2019-12-27	sum	55	y	62	1
1286	2019-12-27	add	55	y	57	1
1287	2019-12-27	sum	55	y	64	1
1288	2019-12-27	add	55	y	56	1
1289	2019-12-27	sum	55	y	56	1
1290	2019-12-27	add	55	y	60	1
1291	2019-12-28	add	56	y	55	1
1292	2019-12-28	add	56	n	57	1
1293	2019-12-28	sum	56	n	58	1
1294	2019-12-28	add	56	y	55	1
1295	2019-12-28	sum	56	n	66	1
1296	2019-12-28	add	56	n	59	1
1297	2019-12-28	sum	56	n	58	1
1298	2019-12-28	add	56	y	53	1
1299	2019-12-28	sum	56	y	62	1
1300	2019-12-28	add	56	n	58	1
1301	2019-12-28	add	56	y	66	1
1302	2019-12-28	add	56	n	63	1
1303	2019-12-28	sum	56	y	70	1
1304	2019-12-28	add	56	y	48	1
1305	2019-12-28	sum	56	y	58	1
1306	2019-12-28	add	56	y	55	1
1307	2019-12-28	sum	56	y	73	1
1308	2019-12-28	add	56	y	54	1
1309	2019-12-28	sum	56	y	56	1
1310	2019-12-28	add	56	y	53	1
1311	2019-12-28	add	56	y	54	1
1312	2019-12-28	add	56	n	58	1
1313	2019-12-28	sum	56	y	63	1
1314	2019-12-28	add	56	y	53	1
1315	2019-12-28	sum	56	y	60	1
1316	2019-12-28	add	56	y	57	1
1317	2019-12-28	sum	56	y	61	1
1318	2019-12-28	add	56	y	52	1
1319	2019-12-28	sum	56	n	70	1
1320	2019-12-28	add	56	y	52	1
1321	2019-12-29	add	57	y	52	1
1322	2019-12-29	add	57	y	58	1
1323	2019-12-29	sum	57	y	72	1
1324	2019-12-29	add	57	y	56	1
1325	2019-12-29	sum	57	y	63	1
1326	2019-12-29	add	57	y	56	1
1327	2019-12-29	sum	57	y	71	1
1328	2019-12-29	add	57	y	59	1
1329	2019-12-29	sum	57	y	65	1
1330	2019-12-29	add	57	y	56	1
1331	2019-12-29	add	57	y	61	1
1332	2019-12-29	add	57	y	54	1
1333	2019-12-29	sum	57	y	64	1
1334	2019-12-29	add	57	y	59	1
1335	2019-12-29	sum	57	n	69	1
1336	2019-12-29	add	57	n	53	1
1337	2019-12-29	sum	57	y	67	1
1338	2019-12-29	add	57	y	53	1
1339	2019-12-29	sum	57	y	68	1
1340	2019-12-29	add	57	y	55	1
1341	2019-12-29	add	57	y	60	1
1342	2019-12-29	add	57	y	59	1
1343	2019-12-29	sum	57	y	59	1
1344	2019-12-29	add	57	y	57	1
1345	2019-12-29	sum	57	y	64	1
1346	2019-12-29	add	57	y	52	1
1347	2019-12-29	sum	57	y	60	1
1348	2019-12-29	add	57	y	54	1
1349	2019-12-29	sum	57	y	66	1
1350	2019-12-29	add	57	y	57	1
1351	2019-12-30	add	58	y	54	1
1352	2019-12-30	add	58	y	71	1
1353	2019-12-30	sum	58	y	69	1
1354	2019-12-30	add	58	n	60	1
1355	2019-12-30	sum	58	y	57	1
1356	2019-12-30	add	58	y	60	1
1357	2019-12-30	sum	58	y	67	1
1358	2019-12-30	add	58	y	53	1
1359	2019-12-30	sum	58	y	57	1
1360	2019-12-30	add	58	y	55	1
1361	2019-12-30	add	58	y	54	1
1362	2019-12-30	add	58	y	53	1
1363	2019-12-30	sum	58	y	62	1
1364	2019-12-30	add	58	y	54	1
1365	2019-12-30	sum	58	y	55	1
1366	2019-12-30	add	58	y	57	1
1367	2019-12-30	sum	58	y	53	1
1368	2019-12-30	add	58	y	57	1
1369	2019-12-30	sum	58	y	57	1
1370	2019-12-30	add	58	n	57	1
1371	2019-12-30	add	58	y	56	1
1372	2019-12-30	add	58	n	56	1
1373	2019-12-30	sum	58	n	68	1
1374	2019-12-30	add	58	n	53	1
1375	2019-12-30	sum	58	y	61	1
1376	2019-12-30	add	58	y	53	1
1377	2019-12-30	sum	58	y	55	1
1378	2019-12-30	add	58	y	55	1
1379	2019-12-30	sum	58	n	64	1
1380	2019-12-30	add	58	y	53	1
1381	2019-12-31	add	59	y	57	1
1382	2019-12-31	add	59	y	55	1
1383	2019-12-31	sum	59	y	54	1
1384	2019-12-31	add	59	y	57	1
1385	2019-12-31	sum	59	y	53	1
1386	2019-12-31	add	59	y	59	1
1387	2019-12-31	sum	59	y	56	1
1388	2019-12-31	add	59	y	54	1
1389	2019-12-31	sum	59	y	57	1
1390	2019-12-31	add	59	y	54	1
1391	2019-12-31	add	59	y	53	1
1392	2019-12-31	add	59	y	55	1
1393	2019-12-31	sum	59	y	56	1
1394	2019-12-31	add	59	y	50	1
1395	2019-12-31	sum	59	y	60	1
1396	2019-12-31	add	59	y	50	1
1397	2019-12-31	sum	59	y	59	1
1398	2019-12-31	add	59	y	60	1
1399	2019-12-31	sum	59	y	58	1
1400	2019-12-31	add	59	y	54	1
1401	2019-12-31	add	59	y	52	1
1402	2019-12-31	add	59	y	55	1
1403	2019-12-31	sum	59	y	56	1
1404	2019-12-31	add	59	y	54	1
1405	2019-12-31	sum	59	y	67	1
1406	2019-12-31	add	59	n	59	1
1407	2019-12-31	sum	59	n	68	1
1408	2019-12-31	add	59	y	54	1
1409	2019-12-31	sum	59	y	63	1
1410	2019-12-31	add	59	y	57	1
1411	2020-01-01	add	0	y	51	1
1412	2020-01-01	add	0	y	51	1
1413	2020-01-01	sum	0	n	57	1
1414	2020-01-01	add	0	y	52	1
1415	2020-01-01	sum	0	n	56	1
1416	2020-01-01	add	0	y	54	1
1417	2020-01-01	sum	0	y	60	1
1418	2020-01-01	add	0	n	60	1
1419	2020-01-01	sum	0	n	67	1
1420	2020-01-01	add	0	y	52	1
1421	2020-01-01	add	0	y	63	1
1422	2020-01-01	add	0	y	54	1
1423	2020-01-01	sum	0	y	57	1
1424	2020-01-01	add	0	y	57	1
1425	2020-01-01	sum	0	y	67	1
1426	2020-01-01	add	0	y	58	1
1427	2020-01-01	sum	0	y	59	1
1428	2020-01-01	add	0	y	53	1
1429	2020-01-01	sum	0	y	58	1
1430	2020-01-01	add	0	n	55	1
1431	2020-01-01	add	0	y	52	1
1432	2020-01-01	add	0	y	56	1
1433	2020-01-01	sum	0	y	70	1
1434	2020-01-01	add	0	n	56	1
1435	2020-01-01	sum	0	y	55	1
1436	2020-01-01	add	0	y	56	1
1437	2020-01-01	sum	0	y	59	1
1438	2020-01-01	add	0	y	53	1
1439	2020-01-01	sum	0	n	69	1
1440	2020-01-01	add	0	y	54	1
1441	2020-01-02	add	1	y	52	1
1442	2020-01-02	add	1	y	53	1
1443	2020-01-02	sum	1	y	60	1
1444	2020-01-02	add	1	n	55	1
1445	2020-01-02	sum	1	y	57	1
1446	2020-01-02	add	1	y	55	1
1447	2020-01-02	sum	1	y	60	1
1448	2020-01-02	add	1	y	53	1
1449	2020-01-02	sum	1	y	75	1
1450	2020-01-02	add	1	y	51	1
1451	2020-01-02	add	1	y	54	1
1452	2020-01-02	add	1	y	55	1
1453	2020-01-02	sum	1	n	55	1
1454	2020-01-02	add	1	y	54	1
1455	2020-01-02	sum	1	y	60	1
1456	2020-01-02	add	1	y	55	1
1457	2020-01-02	sum	1	y	54	1
1458	2020-01-02	add	1	y	56	1
1459	2020-01-02	sum	1	y	60	1
1460	2020-01-02	add	1	y	57	1
1461	2020-01-02	add	1	n	52	1
1462	2020-01-02	add	1	y	52	1
1463	2020-01-02	sum	1	y	56	1
1464	2020-01-02	add	1	y	54	1
1465	2020-01-02	sum	1	y	57	1
1466	2020-01-02	add	1	y	58	1
1467	2020-01-02	sum	1	y	65	1
1468	2020-01-02	add	1	y	53	1
1469	2020-01-02	sum	1	n	55	1
1470	2020-01-02	add	1	y	69	1
1471	2020-01-03	add	2	n	57	1
1472	2020-01-03	add	2	y	53	1
1473	2020-01-03	sum	2	y	64	1
1474	2020-01-03	add	2	y	54	1
1475	2020-01-03	sum	2	y	61	1
1476	2020-01-03	add	2	y	52	1
1477	2020-01-03	sum	2	y	65	1
1478	2020-01-03	add	2	y	52	1
1479	2020-01-03	sum	2	y	59	1
1480	2020-01-03	add	2	y	51	1
1481	2020-01-03	add	2	n	54	1
1482	2020-01-03	add	2	y	50	1
1483	2020-01-03	sum	2	y	57	1
1484	2020-01-03	add	2	n	51	1
1485	2020-01-03	sum	2	n	53	1
1486	2020-01-03	add	2	y	54	1
1487	2020-01-03	sum	2	y	56	1
1488	2020-01-03	add	2	y	53	1
1489	2020-01-03	sum	2	n	73	1
1490	2020-01-03	add	2	y	54	1
1491	2020-01-03	add	2	y	54	1
1492	2020-01-03	add	2	y	55	1
1493	2020-01-03	sum	2	y	57	1
1494	2020-01-03	add	2	y	56	1
1495	2020-01-03	sum	2	y	56	1
1496	2020-01-03	add	2	n	53	1
1497	2020-01-03	sum	2	y	57	1
1498	2020-01-03	add	2	y	52	1
1499	2020-01-03	sum	2	y	56	1
1500	2020-01-03	add	2	y	53	1
1501	2020-01-04	add	3	y	50	1
1502	2020-01-04	add	3	y	52	1
1503	2020-01-04	sum	3	y	54	1
1504	2020-01-04	add	3	y	55	1
1505	2020-01-04	sum	3	y	53	1
1506	2020-01-04	add	3	y	51	1
1507	2020-01-04	sum	3	n	66	1
1508	2020-01-04	add	3	y	50	1
1509	2020-01-04	sum	3	n	66	1
1510	2020-01-04	add	3	y	45	1
1511	2020-01-04	add	3	y	49	1
1512	2020-01-04	add	3	n	49	1
1513	2020-01-04	sum	3	y	58	1
1514	2020-01-04	add	3	y	47	1
1515	2020-01-04	sum	3	y	52	1
1516	2020-01-04	add	3	y	50	1
1517	2020-01-04	sum	3	y	66	1
1518	2020-01-04	add	3	n	52	1
1519	2020-01-04	sum	3	y	62	1
1520	2020-01-04	add	3	y	52	1
1521	2020-01-04	add	3	y	51	1
1522	2020-01-04	add	3	y	50	1
1523	2020-01-04	sum	3	y	72	1
1524	2020-01-04	add	3	n	55	1
1525	2020-01-04	sum	3	y	57	1
1526	2020-01-04	add	3	y	51	1
1527	2020-01-04	sum	3	y	61	1
1528	2020-01-04	add	3	y	50	1
1529	2020-01-04	sum	3	n	53	1
1530	2020-01-04	add	3	y	45	1
1531	2020-01-05	add	4	y	47	1
1532	2020-01-05	add	4	n	57	1
1533	2020-01-05	sum	4	n	60	1
1534	2020-01-05	add	4	y	50	1
1535	2020-01-05	sum	4	y	58	1
1536	2020-01-05	add	4	y	48	1
1537	2020-01-05	sum	4	y	47	1
1538	2020-01-05	add	4	n	53	1
1539	2020-01-05	sum	4	y	55	1
1540	2020-01-05	add	4	n	51	1
1541	2020-01-05	add	4	y	59	1
1542	2020-01-05	add	4	y	53	1
1543	2020-01-05	sum	4	n	63	1
1544	2020-01-05	add	4	y	48	1
1545	2020-01-05	sum	4	y	54	1
1546	2020-01-05	add	4	y	46	1
1547	2020-01-05	sum	4	n	60	1
1548	2020-01-05	add	4	y	54	1
1549	2020-01-05	sum	4	y	50	1
1550	2020-01-05	add	4	y	51	1
1551	2020-01-05	add	4	y	52	1
1552	2020-01-05	add	4	n	52	1
1553	2020-01-05	sum	4	y	62	1
1554	2020-01-05	add	4	y	46	1
1555	2020-01-05	sum	4	n	57	1
1556	2020-01-05	add	4	y	57	1
1557	2020-01-05	sum	4	y	62	1
1558	2020-01-05	add	4	y	49	1
1559	2020-01-05	sum	4	y	59	1
1560	2020-01-05	add	4	y	62	1
1561	2020-01-06	add	5	n	56	1
1562	2020-01-06	add	5	n	52	1
1563	2020-01-06	sum	5	y	64	1
1564	2020-01-06	add	5	y	47	1
1565	2020-01-06	sum	5	n	53	1
1566	2020-01-06	add	5	y	52	1
1567	2020-01-06	sum	5	n	57	1
1568	2020-01-06	add	5	y	49	1
1569	2020-01-06	sum	5	y	58	1
1570	2020-01-06	add	5	y	54	1
1571	2020-01-06	add	5	y	50	1
1572	2020-01-06	add	5	y	56	1
1573	2020-01-06	sum	5	y	55	1
1574	2020-01-06	add	5	y	52	1
1575	2020-01-06	sum	5	y	60	1
1576	2020-01-06	add	5	y	46	1
1577	2020-01-06	sum	5	y	59	1
1578	2020-01-06	sum	5	y	48	1
1579	2020-01-06	sum	5	y	62	1
1580	2020-01-06	sum	5	n	54	1
1581	2020-01-07	sum	6	y	64	1
1582	2020-01-07	sum	6	y	52	1
1583	2020-01-07	sum	6	y	57	1
1584	2020-01-07	sum	6	n	59	1
1585	2020-01-07	sum	6	y	55	1
1586	2020-01-07	sum	6	y	52	1
1587	2020-01-07	sum	6	y	60	1
1588	2020-01-07	sum	6	y	58	1
1589	2020-01-08	sum	7	n	56	1
1590	2020-01-08	sum	7	n	60	1
1591	2020-01-08	sum	7	y	57	1
1592	2020-01-08	sum	7	y	58	1
1593	2020-01-08	sum	7	n	60	1
1594	2020-01-08	sum	7	y	55	1
1595	2020-01-08	sum	7	y	69	1
1596	2020-01-08	sum	7	y	58	1
1597	2020-01-08	sum	7	n	60	1
1598	2020-01-08	sum	7	y	53	1
1599	2020-01-09	sum	8	n	70	1
1600	2020-01-09	sum	8	y	55	1
1601	2020-01-09	sum	8	y	63	1
1602	2020-01-09	sum	8	y	56	1
1603	2020-01-09	sum	8	y	69	1
1604	2020-01-09	sum	8	y	52	1
1605	2020-01-09	sum	8	y	58	1
1606	2020-01-09	sum	8	y	54	1
1607	2020-01-09	sum	8	y	61	1
1608	2020-01-09	sum	8	y	55	1
1609	2020-01-09	sum	8	y	61	1
1610	2020-01-09	sum	8	y	62	1
1611	2021-01-13	add	0	y	69	3
1612	2021-01-13	add	0	y	69	3
1613	2021-01-13	sum	0	n	109	3
1614	2021-01-13	add	0	y	71	3
1615	2021-01-13	sum	0	n	80	3
1616	2021-01-13	add	0	y	64	3
1617	2021-01-13	sum	0	y	75	3
1618	2021-01-13	add	0	y	58	3
1619	2021-01-13	sum	0	y	76	3
1620	2021-01-13	add	0	y	58	3
1621	2021-01-14	add	1	y	57	3
1622	2021-01-14	add	1	y	72	3
1623	2021-01-14	sum	1	n	89	3
1624	2021-01-14	add	1	n	58	3
1625	2021-01-14	sum	1	y	69	3
1626	2021-01-14	add	1	y	63	3
1627	2021-01-14	sum	1	y	74	3
1628	2021-01-14	add	1	y	59	3
1629	2021-01-14	sum	1	n	75	3
1630	2021-01-14	add	1	y	70	3
1631	2021-01-15	add	2	n	55	3
1632	2021-01-15	add	2	y	61	3
1633	2021-01-15	sum	2	y	61	3
1634	2021-01-15	add	2	y	60	3
1635	2021-01-15	sum	2	n	80	3
1636	2021-01-15	add	2	y	64	3
1637	2021-01-15	sum	2	y	82	3
1638	2021-01-15	add	2	y	71	3
1639	2021-01-15	sum	2	y	79	3
1640	2021-01-15	add	2	y	62	3
1641	2021-01-16	add	3	y	59	3
1642	2021-01-16	add	3	y	53	3
1643	2021-01-16	sum	3	y	76	3
1644	2021-01-16	add	3	y	65	3
1645	2021-01-16	sum	3	n	66	3
1646	2021-01-16	add	3	y	59	3
1647	2021-01-16	sum	3	y	65	3
1648	2021-01-16	add	3	y	59	3
1649	2021-01-16	sum	3	n	76	3
1650	2021-01-16	add	3	y	65	3
1651	2021-01-17	add	4	y	55	3
1652	2021-01-17	add	4	y	62	3
1653	2021-01-17	sum	4	y	64	3
1654	2021-01-17	add	4	y	58	3
1655	2021-01-17	sum	4	y	74	3
1656	2021-01-17	add	4	n	62	3
1657	2021-01-17	sum	4	y	71	3
1658	2021-01-17	add	4	y	60	3
1659	2021-01-17	sum	4	n	71	3
1660	2021-01-17	add	4	y	58	3
1661	2021-01-18	add	5	y	60	3
1662	2021-01-18	add	5	y	56	3
1663	2021-01-18	sum	5	y	72	3
1664	2021-01-18	add	5	y	60	3
1665	2021-01-18	sum	5	y	70	3
1666	2021-01-18	add	5	y	57	3
1667	2021-01-18	sum	5	y	70	3
1668	2021-01-18	add	5	y	59	3
1669	2021-01-18	sum	5	y	71	3
1670	2021-01-18	add	5	y	58	3
1671	2021-01-19	add	6	n	66	3
1672	2021-01-19	add	6	y	60	3
1673	2021-01-19	sum	6	y	60	3
1674	2021-01-19	add	6	n	63	3
1675	2021-01-19	sum	6	y	73	3
1676	2021-01-19	add	6	y	58	3
1677	2021-01-19	sum	6	y	70	3
1678	2021-01-19	add	6	y	55	3
1679	2021-01-19	sum	6	n	70	3
1680	2021-01-19	add	6	y	62	3
1681	2021-01-20	add	7	y	56	3
1682	2021-01-20	add	7	n	60	3
1683	2021-01-20	sum	7	y	84	3
1684	2021-01-20	add	7	y	61	3
1685	2021-01-20	sum	7	y	60	3
1686	2021-01-20	add	7	y	57	3
1687	2021-01-20	sum	7	y	65	3
1688	2021-01-20	add	7	y	59	3
1689	2021-01-20	sum	7	y	67	3
1690	2021-01-20	add	7	y	68	3
1691	2021-01-21	add	8	y	62	3
1692	2021-01-21	add	8	y	60	3
1693	2021-01-21	sum	8	y	71	3
1694	2021-01-21	add	8	y	61	3
1695	2021-01-21	sum	8	y	65	3
1696	2021-01-21	add	8	y	68	3
1697	2021-01-21	sum	8	y	59	3
1698	2021-01-21	add	8	y	58	3
1699	2021-01-21	sum	8	y	68	3
1700	2021-01-21	add	8	n	61	3
1701	2021-01-22	add	9	y	64	3
1702	2021-01-22	add	9	y	56	3
1703	2021-01-22	sum	9	y	58	3
1704	2021-01-22	add	9	y	54	3
1705	2021-01-22	sum	9	y	56	3
1706	2021-01-22	add	9	y	65	3
1707	2021-01-22	sum	9	y	72	3
1708	2021-01-22	add	9	y	52	3
1709	2021-01-22	sum	9	n	65	3
1710	2021-01-22	add	9	y	58	3
1711	2021-01-23	add	10	y	64	3
1712	2021-01-23	add	10	y	60	3
1713	2021-01-23	sum	10	y	71	3
1714	2021-01-23	add	10	n	57	3
1715	2021-01-23	sum	10	y	71	3
1716	2021-01-23	add	10	n	64	3
1717	2021-01-23	sum	10	y	69	3
1718	2021-01-23	add	10	y	61	3
1719	2021-01-23	sum	10	y	71	3
1720	2021-01-23	add	10	y	59	3
1721	2021-01-24	add	11	y	54	3
1722	2021-01-24	add	11	y	59	3
1723	2021-01-24	sum	11	n	73	3
1724	2021-01-24	add	11	y	57	3
1725	2021-01-24	sum	11	y	73	3
1726	2021-01-24	add	11	y	53	3
1727	2021-01-24	sum	11	y	75	3
1728	2021-01-24	add	11	y	56	3
1729	2021-01-24	sum	11	y	57	3
1730	2021-01-24	add	11	y	63	3
1731	2021-01-25	add	12	n	63	3
1732	2021-01-25	add	12	y	61	3
1733	2021-01-25	sum	12	y	68	3
1734	2021-01-25	add	12	y	64	3
1735	2021-01-25	sum	12	y	67	3
1736	2021-01-25	add	12	y	66	3
1737	2021-01-25	sum	12	n	76	3
1738	2021-01-25	add	12	n	75	3
1739	2021-01-25	sum	12	y	66	3
1740	2021-01-25	add	12	y	56	3
1741	2021-01-26	add	13	y	61	3
1742	2021-01-26	add	13	n	59	3
1743	2021-01-26	sum	13	y	59	3
1744	2021-01-26	add	13	y	63	3
1745	2021-01-26	sum	13	n	67	3
1746	2021-01-26	add	13	n	60	3
1747	2021-01-26	sum	13	y	58	3
1748	2021-01-26	add	13	n	61	3
1749	2021-01-26	sum	13	y	90	3
1750	2021-01-26	add	13	n	59	3
1751	2021-01-27	add	14	y	62	3
1752	2021-01-27	add	14	n	61	3
1753	2021-01-27	sum	14	y	67	3
1754	2021-01-27	add	14	y	54	3
1755	2021-01-27	sum	14	y	68	3
1756	2021-01-27	add	14	n	60	3
1757	2021-01-27	sum	14	y	72	3
1758	2021-01-27	add	14	n	56	3
1759	2021-01-27	sum	14	n	72	3
1760	2021-01-27	add	14	y	60	3
1761	2021-01-28	add	15	y	55	3
1762	2021-01-28	add	15	y	55	3
1763	2021-01-28	sum	15	y	67	3
1764	2021-01-28	add	15	y	57	3
1765	2021-01-28	sum	15	y	71	3
1766	2021-01-28	add	15	y	59	3
1767	2021-01-28	sum	15	n	63	3
1768	2021-01-28	add	15	y	57	3
1769	2021-01-28	sum	15	y	59	3
1770	2021-01-28	add	15	y	54	3
1771	2021-01-29	add	16	y	62	3
1772	2021-01-29	add	16	y	58	3
1773	2021-01-29	sum	16	y	60	3
1774	2021-01-29	add	16	y	54	3
1775	2021-01-29	sum	16	y	59	3
1776	2021-01-29	add	16	n	56	3
1777	2021-01-29	sum	16	y	73	3
1778	2021-01-29	add	16	y	58	3
1779	2021-01-29	sum	16	y	60	3
1780	2021-01-29	add	16	y	57	3
1781	2021-01-30	add	17	y	57	3
1782	2021-01-30	add	17	y	61	3
1783	2021-01-30	sum	17	y	72	3
1784	2021-01-30	add	17	y	53	3
1785	2021-01-30	sum	17	y	69	3
1786	2021-01-30	add	17	y	51	3
1787	2021-01-30	sum	17	n	63	3
1788	2021-01-30	add	17	y	52	3
1789	2021-01-30	sum	17	y	62	3
1790	2021-01-30	add	17	y	51	3
1791	2021-01-31	add	18	y	55	3
1792	2021-01-31	add	18	y	55	3
1793	2021-01-31	sum	18	y	55	3
1794	2021-01-31	add	18	n	55	3
1795	2021-01-31	sum	18	y	60	3
1796	2021-01-31	add	18	y	55	3
1797	2021-01-31	sum	18	y	63	3
1798	2021-01-31	add	18	y	56	3
1799	2021-01-31	sum	18	y	59	3
1800	2021-01-31	add	18	y	55	3
1801	2021-02-01	add	19	y	55	3
1802	2021-02-01	add	19	y	55	3
1803	2021-02-01	sum	19	n	65	3
1804	2021-02-01	add	19	y	57	3
1805	2021-02-01	sum	19	n	63	3
1806	2021-02-01	add	19	y	58	3
1807	2021-02-01	sum	19	y	61	3
1808	2021-02-01	add	19	y	58	3
1809	2021-02-01	sum	19	y	61	3
1810	2021-02-01	add	19	y	55	3
1811	2021-02-02	add	20	y	55	3
1812	2021-02-02	add	20	y	58	3
1813	2021-02-02	sum	20	n	56	3
1814	2021-02-02	add	20	y	53	3
1815	2021-02-02	sum	20	y	67	3
1816	2021-02-02	add	20	y	56	3
1817	2021-02-02	sum	20	y	60	3
1818	2021-02-02	add	20	y	53	3
1819	2021-02-02	sum	20	y	60	3
1820	2021-02-02	add	20	y	55	3
1821	2021-02-03	add	21	y	56	3
1822	2021-02-03	add	21	y	54	3
1823	2021-02-03	sum	21	y	64	3
1824	2021-02-03	add	21	y	56	3
1825	2021-02-03	sum	21	y	65	3
1826	2021-02-03	add	21	y	50	3
1827	2021-02-03	sum	21	y	64	3
1828	2021-02-03	add	21	y	53	3
1829	2021-02-03	sum	21	y	62	3
1830	2021-02-03	add	21	y	55	3
1831	2021-02-04	add	22	y	53	3
1832	2021-02-04	add	22	y	51	3
1833	2021-02-04	sum	22	n	58	3
1834	2021-02-04	add	22	n	72	3
1835	2021-02-04	sum	22	y	57	3
1836	2021-02-04	add	22	y	57	3
1837	2021-02-04	sum	22	y	62	3
1838	2021-02-04	add	22	y	60	3
1839	2021-02-04	sum	22	y	62	3
1840	2021-02-04	add	22	y	54	3
1841	2021-02-05	add	23	y	56	3
1842	2021-02-05	add	23	y	53	3
1843	2021-02-05	sum	23	y	61	3
1844	2021-02-05	add	23	y	51	3
1845	2021-02-05	sum	23	y	57	3
1846	2021-02-05	add	23	y	54	3
1847	2021-02-05	sum	23	y	66	3
1848	2021-02-05	add	23	y	50	3
1849	2021-02-05	sum	23	y	62	3
1850	2021-02-05	add	23	y	55	3
1851	2021-02-06	add	24	y	55	3
1852	2021-02-06	add	24	y	52	3
1853	2021-02-06	sum	24	n	61	3
1854	2021-02-06	add	24	y	54	3
1855	2021-02-06	sum	24	n	65	3
1856	2021-02-06	add	24	y	54	3
1857	2021-02-06	sum	24	y	63	3
1858	2021-02-06	add	24	y	58	3
1859	2021-02-06	sum	24	y	66	3
1860	2021-02-06	add	24	y	58	3
1861	2021-02-07	add	25	y	54	3
1862	2021-02-07	add	25	y	52	3
1863	2021-02-07	sum	25	y	62	3
1864	2021-02-07	add	25	y	55	3
1865	2021-02-07	sum	25	n	60	3
1866	2021-02-07	add	25	y	58	3
1867	2021-02-07	sum	25	y	62	3
1868	2021-02-07	add	25	y	56	3
1869	2021-02-07	sum	25	y	67	3
1870	2021-02-07	add	25	y	53	3
1871	2021-02-08	add	26	y	53	3
1872	2021-02-08	add	26	y	54	3
1873	2021-02-08	sum	26	y	72	3
1874	2021-02-08	add	26	y	53	3
1875	2021-02-08	sum	26	y	54	3
1876	2021-02-08	add	26	y	55	3
1877	2021-02-08	sum	26	y	60	3
1878	2021-02-08	add	26	y	55	3
1879	2021-02-08	sum	26	y	54	3
1880	2021-02-08	add	26	y	53	3
1881	2021-02-09	add	27	y	63	3
1882	2021-02-09	add	27	y	57	3
1883	2021-02-09	sum	27	n	65	3
1884	2021-02-09	add	27	n	50	3
1885	2021-02-09	sum	27	y	58	3
1886	2021-02-09	add	27	y	55	3
1887	2021-02-09	sum	27	y	59	3
1888	2021-02-09	add	27	n	54	3
1889	2021-02-09	sum	27	y	65	3
1890	2021-02-09	add	27	y	62	3
1891	2021-02-10	add	28	y	51	3
1892	2021-02-10	add	28	y	53	3
1893	2021-02-10	sum	28	y	68	3
1894	2021-02-10	add	28	y	52	3
1895	2021-02-10	sum	28	y	66	3
1896	2021-02-10	add	28	y	52	3
1897	2021-02-10	sum	28	y	57	3
1898	2021-02-10	add	28	y	58	3
1899	2021-02-10	sum	28	y	65	3
1900	2021-02-10	add	28	y	54	3
1901	2021-02-11	add	29	y	53	3
1902	2021-02-11	add	29	y	56	3
1903	2021-02-11	sum	29	y	54	3
1904	2021-02-11	add	29	y	54	3
1905	2021-02-11	sum	29	y	59	3
1906	2021-02-11	add	29	y	54	3
1907	2021-02-11	sum	29	y	67	3
1908	2021-02-11	add	29	y	55	3
1909	2021-02-11	sum	29	n	61	3
1910	2021-02-11	add	29	y	53	3
1911	2021-02-12	add	30	y	57	3
1912	2021-02-12	add	30	y	55	3
1913	2021-02-12	sum	30	n	62	3
1914	2021-02-12	add	30	y	58	3
1915	2021-02-12	sum	30	y	66	3
1916	2021-02-12	add	30	y	56	3
1917	2021-02-12	sum	30	y	62	3
1918	2021-02-12	add	30	y	55	3
1919	2021-02-12	sum	30	y	58	3
1920	2021-02-12	add	30	y	59	3
1921	2021-02-13	add	31	y	54	3
1922	2021-02-13	add	31	y	53	3
1923	2021-02-13	sum	31	y	55	3
1924	2021-02-13	add	31	y	54	3
1925	2021-02-13	sum	31	y	55	3
1926	2021-02-13	add	31	y	55	3
1927	2021-02-13	sum	31	y	63	3
1928	2021-02-13	add	31	y	52	3
1929	2021-02-13	sum	31	y	65	3
1930	2021-02-13	add	31	y	52	3
1931	2021-02-14	add	32	y	49	3
1932	2021-02-14	add	32	y	52	3
1933	2021-02-14	sum	32	y	54	3
1934	2021-02-14	add	32	y	52	3
1935	2021-02-14	sum	32	y	56	3
1936	2021-02-14	add	32	y	48	3
1937	2021-02-14	sum	32	y	47	3
1938	2021-02-14	add	32	y	52	3
1939	2021-02-14	sum	32	y	56	3
1940	2021-02-14	add	32	y	46	3
1941	2021-02-15	add	33	y	48	3
1942	2021-02-15	add	33	y	46	3
1943	2021-02-15	sum	33	y	60	3
1944	2021-02-15	add	33	n	53	3
1945	2021-02-15	sum	33	y	54	3
1946	2021-02-15	add	33	y	47	3
1947	2021-02-15	sum	33	n	64	3
1948	2021-02-15	add	33	n	56	3
1949	2021-02-15	sum	33	y	68	3
1950	2021-02-15	add	33	n	49	3
1951	2021-02-16	add	34	y	56	3
1952	2021-02-16	add	34	y	53	3
1953	2021-02-16	sum	34	y	64	3
1954	2021-02-16	add	34	y	53	3
1955	2021-02-16	sum	34	y	64	3
1956	2021-02-16	add	34	n	55	3
1957	2021-02-16	sum	34	y	51	3
1958	2021-02-16	add	34	n	54	3
1959	2021-02-16	sum	34	n	57	3
1960	2021-02-16	add	34	y	53	3
1961	2021-02-17	add	35	y	48	3
1962	2021-02-17	add	35	y	54	3
1963	2021-02-17	sum	35	n	55	3
1964	2021-02-17	add	35	n	56	3
1965	2021-02-17	sum	35	n	74	3
1966	2021-02-17	add	35	y	61	3
1967	2021-02-17	sum	35	y	58	3
1968	2021-02-17	add	35	y	56	3
1969	2021-02-17	sum	35	y	54	3
1970	2021-02-17	add	35	y	60	3
1971	2021-02-18	add	36	y	51	3
1972	2021-02-18	add	36	y	49	3
1973	2021-02-18	sum	36	y	55	3
1974	2021-02-18	add	36	y	49	3
1975	2021-02-18	sum	36	y	52	3
1976	2021-02-18	add	36	y	55	3
1977	2021-02-18	sum	36	y	61	3
1978	2021-02-18	add	36	y	50	3
1979	2021-02-18	sum	36	y	68	3
1980	2021-02-18	add	36	y	55	3
1981	2021-02-19	add	37	y	52	3
1982	2021-02-19	add	37	n	50	3
1983	2021-02-19	sum	37	n	68	3
1984	2021-02-19	add	37	y	55	3
1985	2021-02-19	sum	37	y	66	3
1986	2021-02-19	add	37	y	50	3
1987	2021-02-19	sum	37	y	51	3
1988	2021-02-19	add	37	y	56	3
1989	2021-02-19	sum	37	y	62	3
1990	2021-02-19	add	37	y	51	3
1991	2021-02-20	add	38	n	52	3
1992	2021-02-20	add	38	y	51	3
1993	2021-02-20	sum	38	n	64	3
1994	2021-02-20	add	38	y	48	3
1995	2021-02-20	sum	38	y	60	3
1996	2021-02-20	add	38	y	43	3
1997	2021-02-20	sum	38	y	52	3
1998	2021-02-20	add	38	y	53	3
1999	2021-02-20	sum	38	y	63	3
[truncated: 1,311 more rows]
